# Supplementary material for: Assessing the affective component of pain, and the efficacy of pain control, using conditioned place aversion in calves
Source: Biol Lett. 2019 Oct 30;15(10):20190642. doi: 10.1098/rsbl.2019.0642 (PMC6832189; doi:10.1098/rsbl.2019.0642)
Supplement: Data set [file rsbl20190642supp2.csv]

Calf_ID	Test_session	NSAID	First_treatment	NSAID_pen	First_horn	time	Treatment	Pen_laid_down
8058	1	Ketoprofen	Control	Red squares	Right	0	Control	NSAID
8058	2	Ketoprofen	Control	Red squares	Right	0	Control	Central
8058	3	Ketoprofen	Control	Red squares	Right	0	Control	NSAID
8058	1	Ketoprofen	Control	Red squares	Right	148	NSAID	NSAID
8058	2	Ketoprofen	Control	Red squares	Right	0	NSAID	Central
8058	3	Ketoprofen	Control	Red squares	Right	58	NSAID	NSAID
8059	1	Meloxicam	Control	Blue triangles	Right	110	Control	NSAID
8059	2	Meloxicam	Control	Blue triangles	Right	338	Control	Central
8059	3	Meloxicam	Control	Blue triangles	Right	472	Control	Central
8059	1	Meloxicam	Control	Blue triangles	Right	244	NSAID	NSAID
8059	2	Meloxicam	Control	Blue triangles	Right	884	NSAID	Central
8059	3	Meloxicam	Control	Blue triangles	Right	221	NSAID	Central
8060	1	Meloxicam	NSAID	Red squares	Right	791	Control	NSAID
8060	2	Meloxicam	NSAID	Red squares	Right	147	Control	Control
8060	3	Meloxicam	NSAID	Red squares	Right	1497	Control	Central
8060	1	Meloxicam	NSAID	Red squares	Right	450	NSAID	NSAID
8060	2	Meloxicam	NSAID	Red squares	Right	98	NSAID	Control
8060	3	Meloxicam	NSAID	Red squares	Right	158	NSAID	Central
8061	1	Ketoprofen	NSAID	Blue triangles	Right	176	Control	Control
8061	2	Ketoprofen	NSAID	Blue triangles	Right	162	Control	Control
8061	3	Ketoprofen	NSAID	Blue triangles	Right	1106	Control	Control
8061	1	Ketoprofen	NSAID	Blue triangles	Right	128	NSAID	Control
8061	2	Ketoprofen	NSAID	Blue triangles	Right	409	NSAID	Control
8061	3	Ketoprofen	NSAID	Blue triangles	Right	656	NSAID	Control
8062	1	Ketoprofen	NSAID	Red squares	Left	1174	Control	Control
8062	2	Ketoprofen	NSAID	Red squares	Left	35	Control	Central
8062	3	Ketoprofen	NSAID	Red squares	Left	1212	Control	Control
8062	1	Ketoprofen	NSAID	Red squares	Left	379	NSAID	Control
8062	2	Ketoprofen	NSAID	Red squares	Left	42	NSAID	Central
8062	3	Ketoprofen	NSAID	Red squares	Left	278	NSAID	Control
8063	1	Meloxicam	NSAID	Blue triangles	Left	1032	Control	NO
8063	2	Meloxicam	NSAID	Blue triangles	Left	1509	Control	NO
8063	3	Meloxicam	NSAID	Blue triangles	Left	238	Control	NO
8063	1	Meloxicam	NSAID	Blue triangles	Left	411	NSAID	NO
8063	2	Meloxicam	NSAID	Blue triangles	Left	252	NSAID	NO
8063	3	Meloxicam	NSAID	Blue triangles	Left	608	NSAID	NO
8064	1	Ketoprofen	Control	Blue triangles	Left	0	Control	NSAID
8064	2	Ketoprofen	Control	Blue triangles	Left	345	Control	NSAID
8064	3	Ketoprofen	Control	Blue triangles	Left	136	Control	NSAID
8064	1	Ketoprofen	Control	Blue triangles	Left	482	NSAID	NSAID
8064	2	Ketoprofen	Control	Blue triangles	Left	595	NSAID	NSAID
8064	3	Ketoprofen	Control	Blue triangles	Left	276	NSAID	NSAID
8066	1	Meloxicam	Control	Red squares	Left	157	Control	Control
8066	2	Meloxicam	Control	Red squares	Left	2236	Control	NO
8066	3	Meloxicam	Control	Red squares	Left	21	Control	NSAID
8066	1	Meloxicam	Control	Red squares	Left	2098	NSAID	Control
8066	2	Meloxicam	Control	Red squares	Left	1079	NSAID	NO
8066	3	Meloxicam	Control	Red squares	Left	1983	NSAID	NSAID
8067	1	Meloxicam	NSAID	Red squares	Left	0	Control	Central
8067	2	Meloxicam	NSAID	Red squares	Left	258	Control	Central
8067	3	Meloxicam	NSAID	Red squares	Left	519	Control	Control
8067	1	Meloxicam	NSAID	Red squares	Left	18	NSAID	Central
8067	2	Meloxicam	NSAID	Red squares	Left	110	NSAID	Central
8067	3	Meloxicam	NSAID	Red squares	Left	133	NSAID	Control
8068	1	Ketoprofen	NSAID	Red squares	Right	1058	Control	Control
8068	2	Ketoprofen	NSAID	Red squares	Right	613	Control	Control
8068	3	Ketoprofen	NSAID	Red squares	Right	1191	Control	Control
8068	1	Ketoprofen	NSAID	Red squares	Right	157	NSAID	Control
8068	2	Ketoprofen	NSAID	Red squares	Right	0	NSAID	Control
8068	3	Ketoprofen	NSAID	Red squares	Right	0	NSAID	Control
8074	1	Meloxicam	NSAID	Blue triangles	Right	412	Control	Control
8074	2	Meloxicam	NSAID	Blue triangles	Right	9	Control	Central
8074	3	Meloxicam	NSAID	Blue triangles	Right	106	Control	NSAID
8074	1	Meloxicam	NSAID	Blue triangles	Right	355	NSAID	Control
8074	2	Meloxicam	NSAID	Blue triangles	Right	32	NSAID	Central
8074	3	Meloxicam	NSAID	Blue triangles	Right	157	NSAID	NSAID
8076	1	Meloxicam	Control	Blue triangles	Left	1066	Control	Control
8076	2	Meloxicam	Control	Blue triangles	Left	147	Control	Control
8076	3	Meloxicam	Control	Blue triangles	Left	200	Control	NSAID
8076	1	Meloxicam	Control	Blue triangles	Left	200	NSAID	Control
8076	2	Meloxicam	Control	Blue triangles	Left	109	NSAID	Control
8076	3	Meloxicam	Control	Blue triangles	Left	84	NSAID	NSAID
8077	1	Ketoprofen	Control	Red squares	Left	34	Control	Control
8077	2	Ketoprofen	Control	Red squares	Left	63	Control	Control
8077	3	Ketoprofen	Control	Red squares	Left	68	Control	Control
8077	1	Ketoprofen	Control	Red squares	Left	0	NSAID	Control
8077	2	Ketoprofen	Control	Red squares	Left	0	NSAID	Control
8077	3	Ketoprofen	Control	Red squares	Left	0	NSAID	Control
8083	1	Ketoprofen	NSAID	Red squares	Right	320	Control	Control
8083	2	Ketoprofen	NSAID	Red squares	Right	220	Control	Control
8083	3	Ketoprofen	NSAID	Red squares	Right	145	Control	Control
8083	1	Ketoprofen	NSAID	Red squares	Right	87	NSAID	Control
8083	2	Ketoprofen	NSAID	Red squares	Right	0	NSAID	Control
8083	3	Ketoprofen	NSAID	Red squares	Right	0	NSAID	Control
8084	1	Ketoprofen	NSAID	Blue triangles	Left	778	Control	Control
8084	2	Ketoprofen	NSAID	Blue triangles	Left	269	Control	Control
8084	3	Ketoprofen	NSAID	Blue triangles	Left	305	Control	Central
8084	1	Ketoprofen	NSAID	Blue triangles	Left	0	NSAID	Control
8084	2	Ketoprofen	NSAID	Blue triangles	Left	0	NSAID	Control
8084	3	Ketoprofen	NSAID	Blue triangles	Left	311	NSAID	Central
8086	1	Ketoprofen	Control	Blue triangles	Right	21	Control	Control
8086	2	Ketoprofen	Control	Blue triangles	Right	20	Control	Control
8086	3	Ketoprofen	Control	Blue triangles	Right	0	Control	Central
8086	1	Ketoprofen	Control	Blue triangles	Right	0	NSAID	Control
8086	2	Ketoprofen	Control	Blue triangles	Right	37	NSAID	Control
8086	3	Ketoprofen	Control	Blue triangles	Right	0	NSAID	Central
8087	1	Meloxicam	Control	Red squares	Right	62	Control	NSAID
8087	2	Meloxicam	Control	Red squares	Right	97	Control	NSAID
8087	3	Meloxicam	Control	Red squares	Right	91	Control	NSAID
8087	1	Meloxicam	Control	Red squares	Right	212	NSAID	NSAID
8087	2	Meloxicam	Control	Red squares	Right	662	NSAID	NSAID
8087	3	Meloxicam	Control	Red squares	Right	277	NSAID	NSAID
8088	1	Meloxicam	Control	Red squares	Left	142	Control	NSAID
8088	2	Meloxicam	Control	Red squares	Left	18	Control	NSAID
8088	3	Meloxicam	Control	Red squares	Left	10	Control	NSAID
8088	1	Meloxicam	Control	Red squares	Left	155	NSAID	NSAID
8088	2	Meloxicam	Control	Red squares	Left	76	NSAID	NSAID
8088	3	Meloxicam	Control	Red squares	Left	289	NSAID	NSAID
8089	1	Ketoprofen	Control	Blue triangles	Left	52	Control	Control
8089	2	Ketoprofen	Control	Blue triangles	Left	324	Control	Control
8089	3	Ketoprofen	Control	Blue triangles	Left	222	Control	Control
8089	1	Ketoprofen	Control	Blue triangles	Left	40	NSAID	Control
8089	2	Ketoprofen	Control	Blue triangles	Left	23	NSAID	Control
8089	3	Ketoprofen	Control	Blue triangles	Left	0	NSAID	Control
8134	1	Meloxicam	NSAID	Blue triangles	Right	155	Control	Control
8134	2	Meloxicam	NSAID	Blue triangles	Right	0	Control	NSAID
8134	3	Meloxicam	NSAID	Blue triangles	Right	78	Control	Central
8134	1	Meloxicam	NSAID	Blue triangles	Right	165	NSAID	Control
8134	2	Meloxicam	NSAID	Blue triangles	Right	251	NSAID	NSAID
8134	3	Meloxicam	NSAID	Blue triangles	Right	124	NSAID	Central
8135	1	Meloxicam	NSAID	Red squares	Right	30	Control	Central
8135	2	Meloxicam	NSAID	Red squares	Right	145	Control	NSAID
8135	3	Meloxicam	NSAID	Red squares	Right	0	Control	NSAID
8135	1	Meloxicam	NSAID	Red squares	Right	728	NSAID	Central
8135	2	Meloxicam	NSAID	Red squares	Right	682	NSAID	NSAID
8135	3	Meloxicam	NSAID	Red squares	Right	346	NSAID	NSAID
8136	1	Ketoprofen	Control	Red squares	Left	303	Control	NSAID
8136	2	Ketoprofen	Control	Red squares	Left	399	Control	NSAID
8136	3	Ketoprofen	Control	Red squares	Left	322	Control	Control
8136	1	Ketoprofen	Control	Red squares	Left	268	NSAID	NSAID
8136	2	Ketoprofen	Control	Red squares	Left	135	NSAID	NSAID
8136	3	Ketoprofen	Control	Red squares	Left	81	NSAID	Control
8137	1	Ketoprofen	Control	Blue triangles	Right	406	Control	Central
8137	2	Ketoprofen	Control	Blue triangles	Right	1719	Control	NO
8137	3	Ketoprofen	Control	Blue triangles	Right	65	Control	NSAID
8137	1	Ketoprofen	Control	Blue triangles	Right	534	NSAID	Central
8137	2	Ketoprofen	Control	Blue triangles	Right	184	NSAID	NO
8137	3	Ketoprofen	Control	Blue triangles	Right	535	NSAID	NSAID
8138	1	Meloxicam	NSAID	Red squares	Left	356	Control	NSAID
8138	2	Meloxicam	NSAID	Red squares	Left	95	Control	NSAID
8138	3	Meloxicam	NSAID	Red squares	Left	106	Control	NSAID
8138	1	Meloxicam	NSAID	Red squares	Left	523	NSAID	NSAID
8138	2	Meloxicam	NSAID	Red squares	Left	839	NSAID	NSAID
8138	3	Meloxicam	NSAID	Red squares	Left	1195	NSAID	NSAID
8140	1	Meloxicam	Control	Blue triangles	Left	123	Control	Central
8140	2	Meloxicam	Control	Blue triangles	Left	0	Control	Central
8140	3	Meloxicam	Control	Blue triangles	Left	435	Control	Control
8140	1	Meloxicam	Control	Blue triangles	Left	0	NSAID	Central
8140	2	Meloxicam	Control	Blue triangles	Left	0	NSAID	Central
8140	3	Meloxicam	Control	Blue triangles	Left	0	NSAID	Control
8141	1	Ketoprofen	NSAID	Blue triangles	Right	39	Control	Control
8141	2	Ketoprofen	NSAID	Blue triangles	Right	25	Control	Control
8141	3	Ketoprofen	NSAID	Blue triangles	Right	845	Control	Control
8141	1	Ketoprofen	NSAID	Blue triangles	Right	0	NSAID	Control
8141	2	Ketoprofen	NSAID	Blue triangles	Right	0	NSAID	Control
8141	3	Ketoprofen	NSAID	Blue triangles	Right	75	NSAID	Control
8142	1	Meloxicam	NSAID	Blue triangles	Left	0	Control	NSAID
8142	2	Meloxicam	NSAID	Blue triangles	Left	0	Control	NSAID
8142	3	Meloxicam	NSAID	Blue triangles	Left	0	Control	Central
8142	1	Meloxicam	NSAID	Blue triangles	Left	95	NSAID	NSAID
8142	2	Meloxicam	NSAID	Blue triangles	Left	20	NSAID	NSAID
8142	3	Meloxicam	NSAID	Blue triangles	Left	129	NSAID	Central
8143	1	Ketoprofen	NSAID	Red squares	Left	244	Control	Control
8143	2	Ketoprofen	NSAID	Red squares	Left	210	Control	Control
8143	3	Ketoprofen	NSAID	Red squares	Left	303	Control	Central
8143	1	Ketoprofen	NSAID	Red squares	Left	6	NSAID	Control
8143	2	Ketoprofen	NSAID	Red squares	Left	0	NSAID	Control
8143	3	Ketoprofen	NSAID	Red squares	Left	305	NSAID	Central
8145	1	Meloxicam	Control	Blue triangles	Right	97	Control	NSAID
8145	2	Meloxicam	Control	Blue triangles	Right	47	Control	NSAID
8145	3	Meloxicam	Control	Blue triangles	Right	0	Control	NSAID
8145	1	Meloxicam	Control	Blue triangles	Right	133	NSAID	NSAID
8145	2	Meloxicam	Control	Blue triangles	Right	383	NSAID	NSAID
8145	3	Meloxicam	Control	Blue triangles	Right	1443	NSAID	NSAID
8146	1	Meloxicam	Control	Red squares	Right	74	Control	NSAID
8146	2	Meloxicam	Control	Red squares	Right	174	Control	Control
8146	3	Meloxicam	Control	Red squares	Right	66	Control	NSAID
8146	1	Meloxicam	Control	Red squares	Right	1086	NSAID	NSAID
8146	2	Meloxicam	Control	Red squares	Right	144	NSAID	Control
8146	3	Meloxicam	Control	Red squares	Right	2179	NSAID	NSAID
8147	1	Ketoprofen	NSAID	Blue triangles	Left	179	Control	Control
8147	2	Ketoprofen	NSAID	Blue triangles	Left	865	Control	NSAID
8147	3	Ketoprofen	NSAID	Blue triangles	Left	967	Control	Control
8147	1	Ketoprofen	NSAID	Blue triangles	Left	979	NSAID	Control
8147	2	Ketoprofen	NSAID	Blue triangles	Left	238	NSAID	NSAID
8147	3	Ketoprofen	NSAID	Blue triangles	Left	20	NSAID	Control
