# Supplementary material for: Assessing the affective component of pain, and the efficacy of pain control, using conditioned place aversion in calves
Source: Biol Lett. 2019 Oct 30;15(10):20190642. doi: 10.1098/rsbl.2019.0642 (PMC6832189; doi:10.1098/rsbl.2019.0642)
Supplement: R code [file rsbl20190642supp3.r]

rm(list = ls())
library(lmerTest)
library(ggplot2)
library(lme4)

data = read.csv2("/Users/Thomas/Desktop/Research/NSAID CPA/data_Biology Letters.csv")
attach(data)
table(Calf_ID,Test_session) #Check (2 per each combination)

#time spent in pens during test sessions
ggplot(data,aes(x=NSAID,y=sqrt(time),fill=Treatment))+
  geom_boxplot()

  #general model
lm_time = lmer(data=data, sqrt(time)~Treatment*NSAID+First_treatment+Test_session+NSAID_pen+First_horn+(1|factor(Calf_ID)))
plot(lm_time)
summary(lm_time)

  #seperate models (per NSAID)
data_melox=subset(data,NSAID=="Meloxicam")
attach(data_melox)
lm_time_melox = lmer(data=data_melox, sqrt(time)~Treatment+First_treatment+Test_session+NSAID_pen+First_horn+(1|factor(Calf_ID)))
plot(lm_time_melox)
summary(lm_time_melox)

data_keto=subset(data,NSAID=="Ketoprofen")
attach(data_keto)
lm_time_keto = lmer(data=data_keto, sqrt(time)~Treatment+First_treatment+Test_session+NSAID_pen+First_horn+(1|factor(Calf_ID)))
plot(lm_time_keto)
summary(lm_time_keto)


#where the calves laid down
attach(data)
table(NSAID,Pen_laid_down)/2

chisq.test(c(29,9)) #test for Ketoprofen
chisq.test(c(9,24)) #test for Meloxicam
